# Supplementary material for: Targeted next-generation sequencing identification of mutations in patients with disorders of sex development
Source: BMC Med Genet. 2016 Mar 15;17:23. doi: 10.1186/s12881-016-0286-2 (PMC4791760; doi:10.1186/s12881-016-0286-2)
Supplement: Additional file 3: — SNV validation of the YH sample. (XLSX 12.8 kb) [file 12881_2016_286_MOESM3_ESM.xlsx]

## Sheet: Additional file 3
Additional file 3: SNV validation of the YH sample.
	YH-1		YH-2
Target_region (bp):	960121		960121
Mean depth of target region (X)	228.62		242.98
Coverage of target region
>=1X	0.9954		0.9835
>=10X	0.9813		0.9707
>=20X	0.9574		0.9507
Genotypes consistence with genotyping	GATK of YH-1	SOAP of YH-1	GATK of YH-2	SOAP of YH-2
YH_genotyping
Ref allele(negative allele)	1548	1548	1548	1548
non-ref allele(positive allele)	398	398	398	398
NGS-panel sequencing
True Postive (allele)	397	396	397	396
True Negative (allele)	1547	1548	1547	1548
False Positive (allele)	1	0	1	0
False Negative (allele)	1	2	1	2
Sensitivity	0.9975	0.995	0.9975	0.995
Specificity	0.9994	1	0.9994	1
Accuracy	0.999	0.999	0.999	0.999
