# Supplementary material for: Targeted next-generation sequencing identification of mutations in patients with disorders of sex development
Source: BMC Med Genet. 2016 Mar 15;17:23. doi: 10.1186/s12881-016-0286-2 (PMC4791760; doi:10.1186/s12881-016-0286-2)
Supplement: Additional file 4: — Sequencing quality statistics of all samples. (XLSX 14.4 kb) [file 12881_2016_286_MOESM4_ESM.xlsx]

## Sheet: Additional file 4
Additional file 4: Sequencing quality statistics of all samples.
Sample ID	Target Size	Mean depth of target region (X)	Fraction of target covered >=1X (%)	Fraction of target covered >=10X (%)	Fraction of target covered >=20X (%)
C01	927091	438.09	99.45	98.88	98.55
C02	960121	134.83	99.02	97.95	97.33
C03	927091	353.01	99.58	99.15	98.86
C04	960121	307.87	99.57	99.11	98.73
C05	927091	344.99	99.53	99.03	98.64
C06	960121	230.78	99.51	98.97	98.55
C07	960121	387.77	99.11	98.37	98.01
C08	927091	502.09	99.21	98.55	98.16
C09	927091	298.78	99.17	98.34	97.95
C10	960121	255.36	99.06	98.24	97.89
C11	927091	429.11	99.1	98.39	98.07
C12	960121	368.44	99.03	98.28	97.89
C13	927091	445.67	99.15	98.47	98.1
C14	960121	431.28	99.18	98.5	98.19
C15	927091	376.89	99.4	98.85	98.46
C16	960121	368.06	99.45	98.83	98.48
C17	927091	332.82	99.39	98.76	98.37
C18	960121	342.58	99.46	98.86	98.5
C19	927091	367.16	99.41	98.84	98.45
C20	927091	257.65	99.4	98.66	98.24
C21	960121	389.87	99.23	98.51	98.17
DSD01	960121	340.05	99.48	98.94	98.56
DSD02-1	960121	257.04	99.6	99.02	98.6
DSD02-2	960121	303.95	99.56	98.99	98.66
DSD03	960121	236.17	99.04	98.25	97.8
DSD04	927091	304.58	99.11	98.26	97.86
DSD05	927091	432.44	99.06	98.29	97.91
DSD06	927091	409.04	99.43	98.89	98.49
DSD07	960121	394.97	98.81	98.02	97.61
DSD08	927091	470.96	98.83	98.07	97.76
DSD09-1	960121	438.09	99.45	98.88	98.55
DSD09-2	960121	433.94	98.84	98.07	97.75
DSD10	927091	394.04	99.36	98.81	98.43
DSD11	960121	355.09	95.99	95.4	94.99
DSD12	927091	550.95	98.72	97.98	97.62
DSD13	960121	436.14	98.87	98.1	97.71
DSD14	960121	389.77	98.69	97.96	97.51
DSD15	960121	371.42	98.78	98.05	97.65
DSD16	960121	431.55	98.76	97.98	97.61
DSD17	960121	333.51	98.8	97.96	97.56
DSD18	960121	302.39	99.18	98.55	98.08
DSD19	927091	283.4	99.11	98.45	98.01
DSD20	960121	283.77	99.28	98.63	98.19
DSD21	960121	275.13	99.35	98.71	98.28
mean		358.897	99.1252	98.45	98.0632
SD		80.6876	0.552977	0.598463	0.611444
