# Supplementary material for: Targeted next-generation sequencing identification of mutations in patients with disorders of sex development
Source: BMC Med Genet. 2016 Mar 15;17:23. doi: 10.1186/s12881-016-0286-2 (PMC4791760; doi:10.1186/s12881-016-0286-2)
Supplement: Additional file 5: — Sex chromosome dosage analysis. (XLSX 14.1 kb) [file 12881_2016_286_MOESM5_ESM.xlsx]

## Sheet: Additional file 5
Additional file 5: Sex chromosome dosage analysis.
Sample ID	Karotype result	Ratio(chrX/chrATO)	Ratio(chrY/chrATO)	Sex chromosome testing result
C01	46,XX	1.02014	0.000298191	XX
C02	47,XXY	1.03585	0.419001	XXY
C03	46,XX	1.02965	0.000955157	XX
C04	46,XY	0.51488	0.428689	XY
C05	46,XX	1.02755	0.000861394	XX
C06	46,XY	0.516686	0.424237	XY
C07	46,XY	0.517285	0.331202	XY
C08	46,XX	1.02497	0.000719146	XX
C09	46,XX	1.03394	0.00037045	XX
C10	46,XY	0.518961	0.415258	XY
C11	46,XX	1.02743	0.000374415	XX
C12	46,XY	0.518553	0.41941	XY
C13	46,XX	1.03008	0.000505837	XX
C14	46,XY	0.51729	0.416677	XY
C15	46,XX	1.01554	0.000270972	XX
C16	46,XY	0.512749	0.404855	XY
C17	45,X	0.513352	0.000873425	X
C18	47,XXY	0.985084	0.414012	XXY
C19	46,XX	1.01785	0.000257601	XX
C20	46,XX	0.981169	0.000453722	XX
C21	47,XXY	1.02855	0.423849	XXY
YH	46,XY	0.48516	0.419544	XY
DSD01	46,XY	0.515607	0.419767	XY
DSD02-1	46,XY	0.519711	0.438438	XY
DSD02-2	46,XY	0.518981	0.430225	XY
DSD03	46,XY	0.516768	0.412627	XY
DSD04	46,XX	1.02614	0.000765503	XX
DSD05	46,XX	1.02997	0.000441169	XX
DSD06	46,XX	1.02725	0.000479409	XX
DSD07	46,XY	0.509866	0.416088	XY
DSD08	46,XX	0.961455	0.050278	XX
DSD09-1	46,XY	0.512984	0.417161	XY
DSD09-2	46,XY	0.513443	0.417368	XY
DSD10	46,XX	1.02187	0.000183179	XX
DSD11	46,XY	1.02872	9.63031e-05	XY
DSD12	46,XX	1.01959	0.000296	XX
DSD13	46,XY	0.509743	0.411139	XY
DSD14	46,XY	0.514068	0.412142	XY
DSD15	46,XY	0.518349	0.423501	XY
DSD16	46,XY	0.509627	0.418763	XY
DSD17	46,XY	0.512382	0.416913	XY
DSD18	46,XY	0.513331	0.42344	XY
DSD19	46,XX	1.0207	6.72266e-05	XX
DSD20	46,XY	0.511016	0.426563	XY
DSD21	46,XY	0.510673	0.416053	XY
