# Supplementary material for: Targeted next-generation sequencing identification of mutations in patients with disorders of sex development
Source: BMC Med Genet. 2016 Mar 15;17:23. doi: 10.1186/s12881-016-0286-2 (PMC4791760; doi:10.1186/s12881-016-0286-2)
Supplement: Additional file 6: — Primers used for candidate variant validation. (XLSX 17.1 kb) [file 12881_2016_286_MOESM6_ESM.xlsx]

## Sheet: Additional file 6
Additional file 6: Primers used for candidate variant validation.
Sample	Gene	Variant	5'probe prime	3'probe prime
Primes for Sanger sequencing
DSD01	SRY	c.230_231insA	TGGCCTGTAATTTCTGTGCC	TCAGCAGGGCAAGTAGTCAA
DSD04	CHD7	c.7389delA	AATTGAGGCCGAAAGAGCTG	TCCCCAACTTACTGCACTCA
DSD07	NR0B1	c.273C>G	TTGATTTGTGCTCGTGGGC	CGTGCGCGCTAGGTATAAAT
DSD09-1	AR	c.2158G>A	TACAGGAGGAAGGAGAGGCT	AACAATCCCTCTCCCACAGG
DSD09-2	AR	c.2158G>A	TACAGGAGGAAGGAGAGGCT	AACAATCCCTCTCCCACAGG
DSD13	CYP17A1	c.297+2T>C	ACATGCACCTTCTCAGTCCA	GTGGCTCTCTTGCTGCTTAC
DSD14	AR	c.2359C>T	GCAGGTTCTCATTCTGGCTG	GGGGATAGGTGGGGAATCTG
DSD17	AR	c.174_175insTAGCAGCAGCAGCAG	ATGGAAGTGCAGTTAGGGCT	AGGTTGCTGTTCCTCATCCA
DSD17	NR5A1	c.1379A>T	CCACCTTCCCAAACACACAG	AGGCATGTGGGTATTGGTGA
DSD18	AR	c.1825A>G	GGTGCCATACTCTGTCCACT	TCCTGATCCCTGCTTCACAC
DSD20	AR	c.2057_2065dupTGTGTGCTG	TCTTCCTTCCCAATAGCCCG	CCCGAAGTGTTCTGATTCCC
DSD21	SRD5A2	c.680G>A	CCCAGCAAGTCAGAATAT	ACCAGACCTCCTACACCT
Primes for qPCR assay
DSD15	GK	exon1	CATGGCAGCCTCAAAGAAGG	TCTTCACATGTCACCCCGG
DSD15	GK	exon10	ACAAATGGGGAAAATGGCCA	AGCAGACTGGTCCCCTAAAC
DSD15	GK	exon19	TCTGCATTGCTTTAACTCCTGA	AGCTCACATCTTGGGAATCC
DSD15	NR0B1	exon1	TTAAAGAGCACGGTCCCCTT	CAGGTCCAAGCCATCAAGTG
DSD15	NR0B1	exon2	ATCATCCATGCTGACTGTGC	AAGGGCCCCATGACAGATTC
Primes for SRY positive validation
DSD08	SRY	Prime1(735bp)	AGTGAGGGCTGTAAGTTATCGT	TCGAACTCTGGCACCTTTCA
DSD08	SRY	Prime2(257bp)	AGGAGCATCTAGGTAGGTCTT	CGAAGATGCTGCCGAAGAAT
