# Supplementary material for: Targeted next-generation sequencing identification of mutations in patients with disorders of sex development
Source: BMC Med Genet. 2016 Mar 15;17:23. doi: 10.1186/s12881-016-0286-2 (PMC4791760; doi:10.1186/s12881-016-0286-2)
Supplement: Additional file 8: — Number of candidate variants in 23 patients after filtering. (XLSX 13.9 kb) [file 12881_2016_286_MOESM8_ESM.xlsx]

## Sheet: Additional file 8
Additional file 8: Number of candidate variants in 23 patients after filtering.
Sample ID	SNVs&indels				CNVs & Others	Final
	1)Basic filtering step	2)Allele frequency filtering step	3)Function region filtering step	4) Clinical feature
DSD01	262	22	16	1	0	1（SRY, p.Lys77fs*27）
DSD02-1	262	16	9	0	0	0
DSD02-2	254	14	9	1	0	1（SRD5A2, p.Arg246Gln）
DSD03	249	14	7	0	0	0
DSD04	255	23	15	1	0	1（CHD7, c.7389delA）
DSD05	265	20	16	0	0	0
DSD06	467	72	28	0	0	0
DSD07	236	17	10	1	0	1（NR0B1, p.Tyr91*）
DSD08	236	21	18	0	1	1（SRY positive）
DSD09-1	455	29	17	1	0	1（AR, p.Ala720Thr）
DSD09-2	237	21	14	1	0	1（AR, p.Ala720Thr）
DSD10	242	15	13	0	0	0
DSD11	268	20	14	0	0	0
DSD12	302	33	18	0	0	0
DSD13	262	17	10	1	0	1(CYP17A1，c.297+2T>C)
DSD14	260	18	11	1	0	1（AR,p.Arg787*）
DSD15	273	20	16	0	1	1( NR0B1;GK,Duplication containing Chr X: 30322539-30749577)
DSD16	238	16	13	0	0	0
DSD17	248	11	6	1	0	1 (AR，p.Gln59*)
DSD18	260	21	16	1	0	1(AR,p.Arg609Gly)
DSD19	258	19	14	0	0	0
DSD20	247	20	14	1	0	1（AR,p.Val686_Ala688dup）
DSD21	253	17	10	1	0	1（SRD5A2，p.Arg227Gln）
Mean	273.435	21.5652	13.6522	-
SD	60.9745	11.9766	4.63787	-
